# Supplementary material for: ﻿Ranunculusmaoxianensis (Ranunculaceae), a new species from northwestern Sichuan, China, with an emended description of R.chongzhouensis, the putative closest ally of the new species
Source: PhytoKeys. 2023 Feb 1;219:77–96. doi: 10.3897/phytokeys.219.96510 (PMC10209634; doi:10.3897/phytokeys.219.96510)
Supplement: XML Treatment for Ranunculus maoxianensis [file phytokeys.219.96510-treatment1.xml]

<!DOCTYPE tp:taxon-treatment
  PUBLIC "-//TaxonX//DTD Taxonomic Treatment Publishing DTD v0 20100105//EN" "tax-treatment-NSO.dtd">
<tp:taxon-treatment xmlns:tp="http://www.plazi.org/taxpub"><tp:treatment-meta><kwd-group><label>Taxon classification</label><kwd>
                <named-content content-type="kingdom">Plantae</named-content>
              </kwd><kwd>
                <named-content content-type="order">Ranunculales</named-content>
              </kwd><kwd>
                <named-content content-type="family">Ranunculaceae</named-content>
              </kwd></kwd-group><mixed-citation publication-type="journal"><person-group><name><surname>Fei</surname><given-names>Wen-Qun</given-names></name><name><surname>Yuan</surname><given-names>Qiong</given-names></name><name><surname>Yang</surname><given-names>Qin-Er</given-names></name></person-group><article-title>﻿<italic><tp:taxon-name><tp:taxon-name-part taxon-name-part-type="genus" reg="Ranunculus">Ranunculus</tp:taxon-name-part><tp:taxon-name-part taxon-name-part-type="species" reg="maoxianensis">maoxianensis</tp:taxon-name-part></tp:taxon-name></italic> (<tp:taxon-name><tp:taxon-name-part taxon-name-part-type="family">Ranunculaceae</tp:taxon-name-part></tp:taxon-name>), a new species from northwestern Sichuan, China, with an emended description of <italic><tp:taxon-name><tp:taxon-name-part taxon-name-part-type="genus" reg="Ranunculus">R.</tp:taxon-name-part><tp:taxon-name-part taxon-name-part-type="species" reg="chongzhouensis">chongzhouensis</tp:taxon-name-part></tp:taxon-name></italic>, the putative closest ally of the new species</article-title><source>PhytoKeys</source><day>01</day><month>02</month><year>2023</year><volume>219</volume><fpage>77</fpage><lpage>96</lpage><pub-id pub-id-type="doi">10.3897/phytokeys.219.96510</pub-id></mixed-citation></tp:treatment-meta><tp:nomenclature><label>﻿</label><tp:taxon-name>
              <object-id xmlns:xlink="http://www.w3.org/1999/xlink" content-type="arpha" xlink:type="simple">9563309A-F228-5C26-8196-A2250FD3E7AE</object-id>
              <tp:taxon-name-part taxon-name-part-type="genus" reg="Ranunculus">Ranunculus</tp:taxon-name-part>
              <tp:taxon-name-part taxon-name-part-type="species" reg="maoxianensis">maoxianensis</tp:taxon-name-part>
              <object-id xmlns:xlink="http://www.w3.org/1999/xlink" content-type="ipni" xlink:type="simple">urn:lsid:ipni.org:names:77313248-1</object-id>
            </tp:taxon-name><tp:taxon-authority>W.Q.Fei, Q.Yuan &amp; Q.E.Yang</tp:taxon-authority><tp:taxon-status xmlns:xlink="http://www.w3.org/1999/xlink" xlink:type="simple">sp. nov.</tp:taxon-status><xref ref-type="fig" rid="F1">Figs 1</xref><xref ref-type="fig" rid="F2">, 2</xref></tp:nomenclature><tp:treatment-sec sec-type="diagnosis" id="SECID0EPUAE"><title>Diagnosis.</title><p><italic><tp:taxon-name><tp:taxon-name-part taxon-name-part-type="genus" reg="Ranunculus">Ranunculus</tp:taxon-name-part><tp:taxon-name-part taxon-name-part-type="species" reg="maoxianensis">maoxianensis</tp:taxon-name-part></tp:taxon-name></italic> is similar to <italic><tp:taxon-name><tp:taxon-name-part taxon-name-part-type="genus" reg="Ranunculus">R.</tp:taxon-name-part><tp:taxon-name-part taxon-name-part-type="species" reg="chongzhouensis">chongzhouensis</tp:taxon-name-part></tp:taxon-name></italic> in leaf blade shape and indumentum of the receptacles, carpels and achenes. However, it is easily distinguishable by having leaves adaxially puberulous with shorter appressed hairs 0.16‒0.28 mm long (vs. longer appressed hairs 0.55‒0.85 mm long), larger flowers (1.8‒2 cm vs. 1.4‒1.6 cm in diameter), larger (8‒10 × 5.5‒6.5 mm vs. 6‒7 × 4.5‒5 mm) and widely obovate petals (vs. obovate), more numerous stamens (35‒55 vs. 12‒18), and subglobose gynoecium and aggregate fruit (vs. ellipsoid).</p></tp:treatment-sec><tp:treatment-sec sec-type="material" id="SECID0EUVAE"><title>Type.</title><p>China. Sichuan: Maoxian, Nanxin town, Jiuding Shan, <named-content xmlns:xlink="http://www.w3.org/1999/xlink" content-type="dwc:verbatimCoordinates" xlink:type="simple"><named-content content-type="geo-json" specific-use="{&#34;type&#34;:&#34;Point&#34;,&#34;coordinates&#34;:[103.781114,31.510078]}" id="NCID0E4VAE" xlink:type="simple">31°30'36.28"N, 103°46'52.01"E</named-content></named-content>, alt. 3274 m, in <italic><tp:taxon-name><tp:taxon-name-part taxon-name-part-type="genus" reg="Rhododendron">Rhododendron</tp:taxon-name-part></tp:taxon-name></italic> forests, 7 June 2022, <italic>W.Q. Fei 565</italic> (holotype: IBSC; isotypes: CDBI, IBSC, PE).</p></tp:treatment-sec><tp:treatment-sec sec-type="description" id="SECID0ELWAE"><title>Description.</title><p><bold><italic>Herb</italic></bold> perennial, terrestrial. <bold><italic>Roots</italic></bold> fibrous, slender. <bold><italic>Stems</italic></bold> 25‒55 cm tall when in bloom, branched, erect, sparsely puberulous. <bold><italic>Basal leaves</italic></bold> 2‒5, long petiolate; petioles 7‒20 cm long, sparsely puberulous; blades 2.2‒3.2 × 3.8‒5.2 cm, reniform, 3-lobed or 3-partite, herbaceous, adaxially green, appressed puberulous with hairs 0.16‒0.28 mm long, abaxially light green, puberulous with hairs 0.65‒1.1 mm long, base truncate or cordate, central segment 1.2‒1.5 × 0.8‒1.2 cm, rhombic or rhombic-obovate, margin crenulate, lateral segments 1.5‒1.8 × 2‒2.6 cm, obliquely flabellate, unequally 2-partite, margin crenulate. <bold><italic>Lower cauline leaves</italic></bold> 1‒2, similar to basal ones but smaller. <bold><italic>Upper cauline leaves</italic></bold> 2‒4, subsessile or sessile, 3-sected, segments 1.5‒3 × 0.3‒0.8 mm, obtriangular, lanceolate or linear, entire or 3‒5-lobed. <bold><italic>Inflorescences</italic></bold> terminal, 4‒10-flowered. <bold><italic>Flowers</italic></bold> 1.8‒2 cm in diameter; pedicels 5‒10 cm long, appressed puberulous; receptacles 3.5‒4 mm long, clavate, puberulous; sepals 5, 4.6‒5 × 2‒3 mm, elliptic to obovate, green tinged with yellowish, adaxially glabrous, abaxially puberulous; petals 5(‒6), 8‒10 × 5.5‒6.5 mm, widely obovate, yellow, glabrous, apex rounded or subtruncate, nectary pit without a scale, claw ca. 0.6 mm long; stamens 35‒55, filaments 1.5‒2 mm long, narrowly linear, anthers 1‒1.2 mm long, oblong; gynoecium subglobose; carpels 16‒22, ovaries ca. 0.9 × 0.8 mm, ovoid or widely ovoid, laterally flattened, biconvex, puberulous, styles ca. 0.9 mm long, glabrous, straight or apex recurved. <bold><italic>Aggregate fruit</italic></bold> ca. 7 × 7 mm, subglobose; achenes ca. 2.5 × 2 mm, obliquely or widely ovoid, laterally flattened, biconvex, puberulous, styles ca. 1 mm long, persistent, glabrous, straight or apex recurved.</p></tp:treatment-sec><tp:treatment-sec sec-type="etymology" id="SECID0E3XAE"><title>Etymology.</title><p>The specific epithet refers to the type locality of the new species, i.e. Maoxian county in northwestern Sichuan province, China.</p></tp:treatment-sec><tp:treatment-sec sec-type="phenology" id="SECID0EBYAE"><title>Phenology.</title><p>Flowering from June to July; fruiting from July to August.</p></tp:treatment-sec><tp:treatment-sec sec-type="distribution" id="SECID0EGYAE"><title>Distribution and habitat.</title><p><italic><tp:taxon-name><tp:taxon-name-part taxon-name-part-type="genus" reg="Ranunculus">Ranunculus</tp:taxon-name-part><tp:taxon-name-part taxon-name-part-type="species" reg="maoxianensis">maoxianensis</tp:taxon-name-part></tp:taxon-name></italic> is currently known only from its type locality, i.e., Jiuding Shan in Maoxian county, northwestern Sichuan province, China (Fig. <xref ref-type="fig" rid="F13">13</xref>). It grows in <italic><tp:taxon-name><tp:taxon-name-part taxon-name-part-type="genus" reg="Rhododendron">Rhododendron</tp:taxon-name-part></tp:taxon-name></italic> forests at altitudes of 3200‒3400 m above sea level.</p></tp:treatment-sec><tp:treatment-sec sec-type="conservation status" id="SECID0ECZAE"><title>Conservation status.</title><p>Although <italic><tp:taxon-name><tp:taxon-name-part taxon-name-part-type="genus" reg="Ranunculus">Ranunculus</tp:taxon-name-part><tp:taxon-name-part taxon-name-part-type="species" reg="maoxianensis">maoxianensis</tp:taxon-name-part></tp:taxon-name></italic> is currently known only from its type locality, i.e., Jiuding Shan in Maoxian county, northwestern Sichuan province, China, our observations on living plants at its type locality revealed that this species is very common in <italic><tp:taxon-name><tp:taxon-name-part taxon-name-part-type="genus" reg="Rhododendron">Rhododendron</tp:taxon-name-part></tp:taxon-name></italic> forests at altitudes of 3200‒3400 m above sea level. It should better be categorized as “Least Concern (LC)”, following the IUCN Standards and Petitions Committee (IUCN 2022).</p></tp:treatment-sec><tp:treatment-sec sec-type="material" id="SECID0E1ZAE"><title>Additional specimens examined</title><p><bold>(paratype).</bold> China. <bold>Sichuan</bold>: Maoxian, <italic>W.Q. Fei &amp; H.S. Wu 397</italic> (IBSC).</p></tp:treatment-sec><tp:treatment-sec><!--Section generated to contain objects referenced in tp:taxon-treatment.--><fig id="F1" position="float" orientation="portrait"><object-id xmlns:xlink="http://www.w3.org/1999/xlink" content-type="doi" xlink:type="simple">10.3897/phytokeys.219.96510.figure1</object-id><object-id xmlns:xlink="http://www.w3.org/1999/xlink" content-type="arpha" xlink:type="simple">7BD747C9-1ACF-57D5-AEE9-C4EC95A42309</object-id><label>Figure 1.</label><caption><p><italic><tp:taxon-name><tp:taxon-name-part taxon-name-part-type="genus" reg="Ranunculus">Ranunculus</tp:taxon-name-part><tp:taxon-name-part taxon-name-part-type="species" reg="maoxianensis">maoxianensis</tp:taxon-name-part></tp:taxon-name></italic> sp. nov. in the wild (China, Sichuan, Maoxian) <bold>A</bold> habitat <bold>B</bold> habit <bold>C</bold> roots <bold>D</bold> portion of stem <bold>E</bold> leaf blade (left: adaxial side; right: abaxial side) <bold>F</bold> flower (lateral view) <bold>G</bold> flower (top view) <bold>H</bold> sepal (left: abaxial side; right: adaxial side) <bold>I</bold> petal (left: adaxial side; right: abaxial side) <bold>J</bold> stamens <bold>K</bold> carpels <bold>L</bold> aggregate fruit <bold>M</bold> achenes <bold>N</bold> receptacle. Photographed by Wen-Qun Fei.</p></caption><graphic xmlns:xlink="http://www.w3.org/1999/xlink" xlink:href="phytokeys-219-077_article-96510__-g001.jpg" position="float" orientation="portrait" xlink:type="simple" id="oo_802968.jpg"><uri content-type="original_file" xlink:type="simple">https://binary.pensoft.net/fig/802968</uri></graphic></fig><fig id="F2" position="float" orientation="portrait"><object-id xmlns:xlink="http://www.w3.org/1999/xlink" content-type="doi" xlink:type="simple">10.3897/phytokeys.219.96510.figure2</object-id><object-id xmlns:xlink="http://www.w3.org/1999/xlink" content-type="arpha" xlink:type="simple">66E95810-A8BF-5161-BE6C-EE0CA9895872</object-id><label>Figure 2.</label><caption><p>Holotype (<bold>A</bold>) and isotype (<bold>B–D</bold>) sheets of <italic><tp:taxon-name><tp:taxon-name-part taxon-name-part-type="genus" reg="Ranunculus">Ranunculus</tp:taxon-name-part><tp:taxon-name-part taxon-name-part-type="species" reg="maoxianensis">maoxianensis</tp:taxon-name-part></tp:taxon-name></italic> sp. nov.</p></caption><graphic xmlns:xlink="http://www.w3.org/1999/xlink" xlink:href="phytokeys-219-077_article-96510__-g002.jpg" position="float" orientation="portrait" xlink:type="simple" id="oo_802969.jpg"><uri content-type="original_file" xlink:type="simple">https://binary.pensoft.net/fig/802969</uri></graphic></fig><fig id="F13" position="float" orientation="portrait"><object-id xmlns:xlink="http://www.w3.org/1999/xlink" content-type="doi" xlink:type="simple">10.3897/phytokeys.219.96510.figure13</object-id><object-id xmlns:xlink="http://www.w3.org/1999/xlink" content-type="arpha" xlink:type="simple">CD7FFB21-D35D-59CE-86D9-8A76D09885A6</object-id><label>Figure 13.</label><caption><p>Distribution of <italic><tp:taxon-name><tp:taxon-name-part taxon-name-part-type="genus" reg="Ranunculus">Ranunculus</tp:taxon-name-part><tp:taxon-name-part taxon-name-part-type="species" reg="chongzhouensis">chongzhouensis</tp:taxon-name-part></tp:taxon-name></italic> (■) and <italic><tp:taxon-name><tp:taxon-name-part taxon-name-part-type="genus" reg="Ranunculus">R.</tp:taxon-name-part><tp:taxon-name-part taxon-name-part-type="species" reg="maoxianensis">maoxianensis</tp:taxon-name-part></tp:taxon-name></italic> (●). Black arrow indicates the type locality of <italic><tp:taxon-name><tp:taxon-name-part taxon-name-part-type="genus" reg="Ranunculus">R.</tp:taxon-name-part><tp:taxon-name-part taxon-name-part-type="species" reg="chongzhouensis">chongzhouensis</tp:taxon-name-part></tp:taxon-name></italic>, i.e., Chongzhou city in Sichuan province, China.</p></caption><graphic xmlns:xlink="http://www.w3.org/1999/xlink" xlink:href="phytokeys-219-077_article-96510__-g013.jpg" position="float" orientation="portrait" xlink:type="simple" id="oo_802980.jpg"><uri content-type="original_file" xlink:type="simple">https://binary.pensoft.net/fig/802980</uri></graphic></fig></tp:treatment-sec></tp:taxon-treatment>
