# Supplementary material for: ﻿Ranunculusmaoxianensis (Ranunculaceae), a new species from northwestern Sichuan, China, with an emended description of R.chongzhouensis, the putative closest ally of the new species
Source: PhytoKeys. 2023 Feb 1;219:77–96. doi: 10.3897/phytokeys.219.96510 (PMC10209634; doi:10.3897/phytokeys.219.96510)
Supplement: XML Treatment for Ranunculus chongzhouensis [file phytokeys.219.96510-treatment2.xml]

<!DOCTYPE tp:taxon-treatment
  PUBLIC "-//TaxonX//DTD Taxonomic Treatment Publishing DTD v0 20100105//EN" "tax-treatment-NSO.dtd">
<tp:taxon-treatment xmlns:tp="http://www.plazi.org/taxpub"><tp:treatment-meta><kwd-group><label>Taxon classification</label><kwd>
                <named-content content-type="kingdom">Plantae</named-content>
              </kwd><kwd>
                <named-content content-type="order">Ranunculales</named-content>
              </kwd><kwd>
                <named-content content-type="family">Ranunculaceae</named-content>
              </kwd></kwd-group><mixed-citation publication-type="journal"><person-group><name><surname>Fei</surname><given-names>Wen-Qun</given-names></name><name><surname>Yuan</surname><given-names>Qiong</given-names></name><name><surname>Yang</surname><given-names>Qin-Er</given-names></name></person-group><article-title>﻿<italic><tp:taxon-name><tp:taxon-name-part taxon-name-part-type="genus" reg="Ranunculus">Ranunculus</tp:taxon-name-part><tp:taxon-name-part taxon-name-part-type="species" reg="maoxianensis">maoxianensis</tp:taxon-name-part></tp:taxon-name></italic> (<tp:taxon-name><tp:taxon-name-part taxon-name-part-type="family">Ranunculaceae</tp:taxon-name-part></tp:taxon-name>), a new species from northwestern Sichuan, China, with an emended description of <italic><tp:taxon-name><tp:taxon-name-part taxon-name-part-type="genus" reg="Ranunculus">R.</tp:taxon-name-part><tp:taxon-name-part taxon-name-part-type="species" reg="chongzhouensis">chongzhouensis</tp:taxon-name-part></tp:taxon-name></italic>, the putative closest ally of the new species</article-title><source>PhytoKeys</source><day>01</day><month>02</month><year>2023</year><volume>219</volume><fpage>77</fpage><lpage>96</lpage><pub-id pub-id-type="doi">10.3897/phytokeys.219.96510</pub-id></mixed-citation></tp:treatment-meta><tp:nomenclature><label>﻿</label><tp:taxon-name>
              <object-id xmlns:xlink="http://www.w3.org/1999/xlink" content-type="arpha" xlink:type="simple">CE2C1A7C-E94B-5A48-ADB7-735BB31B67B0</object-id>
              <tp:taxon-name-part taxon-name-part-type="genus" reg="Ranunculus">Ranunculus</tp:taxon-name-part>
              <tp:taxon-name-part taxon-name-part-type="species" reg="chongzhouensis">chongzhouensis</tp:taxon-name-part>
            </tp:taxon-name><tp:taxon-authority>W.T. Wang, Bull. Bot. Res., Harbin 35(5): 645. 2015</tp:taxon-authority><xref ref-type="fig" rid="F3">Figs 3</xref><xref ref-type="fig" rid="F10">-10</xref></tp:nomenclature><tp:treatment-sec sec-type="material" id="SECID0EL3AE"><title>Type.</title><p>China. Sichuan: Chongzhou city, Anzihe Nature Reserve, Jiguan Shan, alt. 3000 m, in forests, 27 July 2007, <italic>Z.B. Feng</italic>, <italic>D.H. Zhu &amp; X.J. Li 4171</italic> (holotype: PE!; isotypes: WCSBG!).</p></tp:treatment-sec><tp:treatment-sec sec-type="description" id="SECID0EV3AE"><title>Description.</title><p><bold><italic>Herbs</italic></bold> perennial, terrestrial. <bold><italic>Roots</italic></bold> fibrous, slender. <bold><italic>Stems</italic></bold> 10‒25 cm tall, ascending or erect, branched, puberulous. Basal leaves 5‒8, 3-lobed or 3-partite, long petiolate; petioles 4‒10 cm long, sparsely puberulous; blades 2.2‒3.1 × 3.1‒3.7 cm, reniform, chartaceous, adaxially green, appressed puberulous with hairs 0.55‒0.85 mm long, abaxially light green, glabrous, sometimes puberulous, base cordate, central segment 0.6‒1 × 0.9‒1.4 cm, obtrapezoid or obovate-obtrapezoid, margin 3-crenulate, lateral segments 0.8‒1.2 × 1.5‒2.3 cm, obliquely flabellate, unequally 2-lobed, margin crenulate. <bold><italic>Lower cauline leaves</italic></bold> 1 or absent, similar to basal ones but smaller. <bold><italic>Upper cauline leaves</italic></bold> 2‒3, 3-sected, subsessile, segments 1.1‒1.5 × 0.3‒0.9 mm, obliquely flabellate, lanceolate to linear, margin entire or 3‒4-lobed. <bold><italic>Inflorescences</italic></bold> terminal, 4‒10-flowered. <bold><italic>Flowers</italic></bold> 1.4‒1.6 cm in diameter; pedicels 5‒10 cm long, appressed puberulous; receptacles 3‒5 mm long, clavate, puberulous; sepals 5, 3.9‒4.5 × 2.5‒3 mm, elliptic to obovate, green tinged with yellowish, adaxially glabrous, abaxially puberulous; petals 5(‒6), 6‒7 × 4.5‒5 mm, obovate, yellow, glabrous, apex truncate or subtruncate, nectary pit without a scale, claw ca. 0.5 mm long; stamens 12‒18, filaments ca. 2 mm long, narrowly linear, anthers ca. 1 mm long, oblong; gynoecium ellipsoid; carpels 20‒40, ovaries ca. 0.9 × 0.8 mm, ovoid or widely ovoid, laterally flattened, biconvex, puberulous, styles ca. 0.9 mm long, glabrous, apex slightly recurved. <bold><italic>Aggregate fruit</italic></bold> ca. 7 × 5 mm, ellipsoid; achenes ca. 2 × 1.5 mm, obliquely or widely ovoid, laterally flattened, biconvex, puberulous, styles ca. 1 mm long, persistent, straight or apex recurved.</p></tp:treatment-sec><tp:treatment-sec sec-type="phenology" id="SECID0E54AE"><title>Phenology.</title><p>Flowering from June to July; fruiting from July to August.</p></tp:treatment-sec><tp:treatment-sec sec-type="distribution" id="SECID0ED5AE"><title>Distribution and habitat.</title><p><italic><tp:taxon-name><tp:taxon-name-part taxon-name-part-type="genus" reg="Ranunculus">Ranunculus</tp:taxon-name-part><tp:taxon-name-part taxon-name-part-type="species" reg="chongzhouensis">chongzhouensis</tp:taxon-name-part></tp:taxon-name></italic> is distributed in Baoxing, Chongzhou, Dayi, Heishui, Luding, Songpan, and Xiaojin in Sichuan province, China (Fig. <xref ref-type="fig" rid="F13">13</xref>). It grows in forests or meadows at elevations of 2900‒4150 m above sea level.</p></tp:treatment-sec><tp:treatment-sec sec-type="material" id="SECID0EY5AE"><title>Additional specimens examined.</title><p>China. <bold>Sichuan</bold>: Baoxing, <italic>W.Q. Fei &amp; H.S. Wu 371</italic> (IBSC); Chongzhou, <italic>W.Q. Fei 915</italic> (IBSC), <italic>W.B. Ju</italic>, <italic>L. Zhang &amp; D.K. Chen AZH01296</italic> (CDBI); Dayi, <italic>W.Q. Fei 577</italic> (IBSC), <italic>J.P. Luo &amp; H.M. Li 613</italic> (IBSC), <italic>Y.P. Zeng</italic>, <italic>Y.F. Luo &amp; Y.Q. Tao 149</italic> (IBSC); Heishui, <italic>W.Q. Fei 719</italic> (IBSC); Luding, <italic>W.Q. Fei 754</italic> (IBSC); Songpan, <italic>W.Q. Fei 725</italic> (IBSC); Xiaojin, <italic>W.Q. Fei &amp; H.S. Wu 395</italic> (IBSC).</p></tp:treatment-sec><tp:treatment-sec><!--Section generated to contain objects referenced in tp:taxon-treatment.--><fig id="F3" position="float" orientation="portrait"><object-id xmlns:xlink="http://www.w3.org/1999/xlink" content-type="doi" xlink:type="simple">10.3897/phytokeys.219.96510.figure3</object-id><object-id xmlns:xlink="http://www.w3.org/1999/xlink" content-type="arpha" xlink:type="simple">AE7B861C-CE0E-54F5-9FA4-3C1E50D507F5</object-id><label>Figure 3.</label><caption><p>Holotype (<bold>A</bold>) and isotype (<bold>B, C</bold>) sheets of <italic><tp:taxon-name><tp:taxon-name-part taxon-name-part-type="genus" reg="Ranunculus">Ranunculus</tp:taxon-name-part><tp:taxon-name-part taxon-name-part-type="species" reg="chongzhouensis">chongzhouensis</tp:taxon-name-part></tp:taxon-name></italic>, showing the general morphology and indumentum of leaf blade (<bold>D–G</bold>), aggregate fruit (<bold>H, I</bold>) and receptacle (<bold>H</bold>) <bold>D, E</bold> portion of adaxial side of leaf blade (appressed puberulous with longer hairs) from <bold>A</bold> and <bold>B</bold> respectively <bold>E, G</bold> portion of abaxial side of leaf blade (glabrous) from <bold>A</bold> and <bold>B</bold> respectively <bold>H, I</bold> portion of aggregate fruit (puberulous) from <bold>A</bold> and <bold>C</bold> respectively <bold>H</bold> portion of the receptacle (puberulous) from <bold>A</bold>.</p></caption><graphic xmlns:xlink="http://www.w3.org/1999/xlink" xlink:href="phytokeys-219-077_article-96510__-g003.jpg" position="float" orientation="portrait" xlink:type="simple" id="oo_802970.jpg"><uri content-type="original_file" xlink:type="simple">https://binary.pensoft.net/fig/802970</uri></graphic></fig><fig id="F10" position="float" orientation="portrait"><object-id xmlns:xlink="http://www.w3.org/1999/xlink" content-type="doi" xlink:type="simple">10.3897/phytokeys.219.96510.figure10</object-id><object-id xmlns:xlink="http://www.w3.org/1999/xlink" content-type="arpha" xlink:type="simple">C14F6387-E828-51DE-B580-4F4DCDD5F0A7</object-id><label>Figure 10.</label><caption><p>Selected specimens of <italic><tp:taxon-name><tp:taxon-name-part taxon-name-part-type="genus" reg="Ranunculus">Ranunculus</tp:taxon-name-part><tp:taxon-name-part taxon-name-part-type="species" reg="chongzhouensis">chongzhouensis</tp:taxon-name-part></tp:taxon-name></italic> from Baoxing (<bold>A</bold>), Heishui (<bold>B</bold>), Luding (<bold>C</bold>) and Songpan (<bold>D</bold>) in Sichuan province, China <bold>A</bold><italic>W.Q. Fei 371</italic> (IBSC) <bold>B</bold><italic>W.Q. Fei 719</italic> (IBSC) <bold>C</bold><italic>W.Q. Fei 754</italic> (IBSC) <bold>D</bold><italic>W.Q. Fei 725</italic> (IBSC).</p></caption><graphic xmlns:xlink="http://www.w3.org/1999/xlink" xlink:href="phytokeys-219-077_article-96510__-g010.jpg" position="float" orientation="portrait" xlink:type="simple" id="oo_802977.jpg"><uri content-type="original_file" xlink:type="simple">https://binary.pensoft.net/fig/802977</uri></graphic></fig><fig id="F13" position="float" orientation="portrait"><object-id xmlns:xlink="http://www.w3.org/1999/xlink" content-type="doi" xlink:type="simple">10.3897/phytokeys.219.96510.figure13</object-id><object-id xmlns:xlink="http://www.w3.org/1999/xlink" content-type="arpha" xlink:type="simple">CD7FFB21-D35D-59CE-86D9-8A76D09885A6</object-id><label>Figure 13.</label><caption><p>Distribution of <italic><tp:taxon-name><tp:taxon-name-part taxon-name-part-type="genus" reg="Ranunculus">Ranunculus</tp:taxon-name-part><tp:taxon-name-part taxon-name-part-type="species" reg="chongzhouensis">chongzhouensis</tp:taxon-name-part></tp:taxon-name></italic> (■) and <italic><tp:taxon-name><tp:taxon-name-part taxon-name-part-type="genus" reg="Ranunculus">R.</tp:taxon-name-part><tp:taxon-name-part taxon-name-part-type="species" reg="maoxianensis">maoxianensis</tp:taxon-name-part></tp:taxon-name></italic> (●). Black arrow indicates the type locality of <italic><tp:taxon-name><tp:taxon-name-part taxon-name-part-type="genus" reg="Ranunculus">R.</tp:taxon-name-part><tp:taxon-name-part taxon-name-part-type="species" reg="chongzhouensis">chongzhouensis</tp:taxon-name-part></tp:taxon-name></italic>, i.e., Chongzhou city in Sichuan province, China.</p></caption><graphic xmlns:xlink="http://www.w3.org/1999/xlink" xlink:href="phytokeys-219-077_article-96510__-g013.jpg" position="float" orientation="portrait" xlink:type="simple" id="oo_802980.jpg"><uri content-type="original_file" xlink:type="simple">https://binary.pensoft.net/fig/802980</uri></graphic></fig></tp:treatment-sec></tp:taxon-treatment>
